# Supplementary material for: The emergence of nitrification during DOM processing by marine microbial assemblages
Source: PLoS One. 2025 Dec 3;20(12):e0336919. doi: 10.1371/journal.pone.0336919 (PMC12674553; doi:10.1371/journal.pone.0336919)
Supplement: S2 Dataset — (XLSX) [file pone.0336919.s002.xlsx]

## Sheet: EXP I
																																			NO2	NO3	NH4	PO4	NO2	NO3	NH4	PO4	NO2	NO3	NH4	PO4	NO2	NO3	NH4
																																		Pre-freeze	0.0486	0.2852	0.174	0.255	3.2102	14.9612	0.1348	0.1229	3.5991	15.2879	0.0943	0.4809	3.3803	20.3441	0.1104
																																		Pre-innoculation	1.7097	92.4854	3.6503	2.8163	1.3409	78.967	3.1893	2.3737	1.5728	89.95	3.2739	2.5826	0.7069	79.6969	2.1583
								Cell counts										FlowCam								pH									Inorganic nutrients
								Alteromonas			Community			Control				D			E			F		Alteromonas			Community			Control			Alteromonas - A				Alteromonas - B				Alteromonas - C				Community - D
		Date	Day	Day	Note			A (alt)	B (alt)	C (alt)	D	E	F	G	H	I	<3	3-6	>6	<3	3-6	>6	<3	3-6	>6	A	B	C	D	E	F	G	H	I	NO2	NO3	NH4	PO4	NO2	NO3	NH4	PO4	NO2	NO3	NH4	PO4	NO2	NO3	NH4
				-1
				0																															1.4787	89.8541	2.6568	2.7865	1.3794	89.6676	2.5384	2.6833	1.406	91.0961	2.1458	3.2143	0.616	79.1976	1.6974
		2020-03-20	Friday	1				326618	326618	326618	326618	326618	326618				332	45	0	439	151	0	1165	165	0	8.485	8.482	8.416	8.452	8.388	8.42	8.482	8.449	8.492	1.4819	91.483	4.9651	2.54355	1.3578	89.4697	4.62235	2.43205	1.38695	90.3304	4.39635	2.6417	0.62975	78.6333	3.7144
		2020-03-23	Monday	4				1.14056e+06	1.10691e+06	1.12244e+06	792227	913489	1.03054e+06	Bac free	Bac free	Bac free	1247	191	82	2407	342	98	1016	354	64	8.452	8.486	8.428	8.444	8.396	8.476	-	-	-	1.4851	93.112	7.2734	2.3006	1.3362	89.2718	6.7063	2.1808	1.3679	89.5647	6.6469	2.0691	0.6435	78.0691	5.7314
		2020-05-19	Tuesday	61				423448	308803	324116	179125	281408	248338	Bac free	Bac free	Bac free	962.5	631	149.5	3258	919.5	64	1760.5	576.5	56	8.312	8.345	8.311	7.996	7.931	8.066	8.471	8.276	8.091	1.5071	89.361	12.3498	3.5558	1.3513	88.7311	11.054	3.2466	1.3472	89.5282	10.8152	3.4855	0.3511	76.7625	10.7992
		2020-06-16	Tuesday	89				155903	176000	191802	202784	197057	192762	Bac free	Bac free	Bac free	678	1071	217	4109	1497	30	2505	799	48	8.313	8.254	8.221	7.943	7.928	8.03	8.382	8.178	8.165	1.4646	88.55	13.1223	3.797	1.2564	87.8872	11.2631	3.3321	1.361	88.2345	11.5245	3.5198	0.3817	77.0824	12.3951
		2020-07-14	Tuesday	117				210327	209838	215495	182356	274721	204565	Bac free	Bac free	Bac free	1583	660	81	2774	180	9.01	2720	1003	24	8.325	8.288	8.266	7.996	7.912	8.038	8.119	7.901	7.9	1.4932	87.739	13.2488	3.7681	1.3499	87.0432	11.8911	3.4845	1.3432	88.3556	11.7583	3.5541	0.2929	76.0941	13.2929
		2020-08-11	Tuesday	145			.	160111	136400	145165	115587	129468	122746	Bac free	Bac free		327	185	26	159	68	23	147	79	45	8.159	8.015	8.096	7.89	7.788	7.894	8.059	7.79	7.781	1.446	89.979	13.2924	3.7284	1.4756	87.3619	12.1765	3.5207	1.4129	88.1476	11.9917	3.5682	0.3504	76.2413	14.6247
		2020-10-15	Thursday	210				115613	103671	101060	108856	108568	105775			Bac free	515	137	53	432	84	63	537	95	53	8.252	8.225	8.188	7.928	7.924	7.989	8.197	8.017	8.021	1.4477	91.4618	13.7792	3.691	1.2448	85.2644	10.5924	3.4045	1.2489	86.4793	10.6909	3.4641	0.2081	89.6474	7.7002
		2020-11-26	Thursday	252				71115.9	70941.3	56955.6	102125	87668.3	88803.2	?	Bac free	Bac free	1118	127	0	982	243	32	2466	411	42	8.187	8.153	8.129	7.931	7.902	7.931	7.962	7.991	7.96	1.4494	92.9447	14.266	3.6536	1.3032	88.6883	13.0425	3.3737	1.3608	89.9848	13.1317	3.463	0.0658	95.3417	0.7757
		2021-01-12	Tuesday	299				42707.9	58876.2	57025.4	123811	190667	131337	?	Bac free	Bac free	160	68	0	45	45	0	241	80	23	8.095	8.075	8.033	7.921	7.925	7.944	7.936	7.96	7.991	1.4539	93.4237	14.5082	3.6674	1.2871	87.9332	13.0479	3.3549	1.4427	89.2404	12.8695	3.4212	0.0476	96.3711	0.4588
		2021-02-23	Tuesday	341				42707.9	58876.2	57025.4	123811	190667	131337	?	Bac free	Bac free	483	79	0	573	67	22	1179	45	11	8.028	8.003	7.983	7.868	7.862	7.88	7.962	7.974	7.989	1.4965	93.6588	14.226	3.7262	1.3694	87.8228	13.2154	3.3693	1.4229	89.3579	13.6652	3.4215	0.0886	97.2455	0.8212
		2021-03-31	Wednesday	377				62473	50460.3	48644.4	118102	109494	140032	?	Bac free	Bac free	109	39	3.89	160	53	4.43	1215	103	0	8.059	7.985	7.994	7.952	7.956	7.926	7.967	7.987	7.961	1.4656	93.023	13.9438	3.519	1.2741	87.6892	12.4871	3.4235	1.5638	89.6304	12.5363	3.5796	0.1411	97.0318	1.0561
		2021-05-06	Thursday	413				43301.6	24898.4	31690.5	81452.4	80771.4	57060.3	?	Bac free	Bac free	594	93	37	206	36	12	294	37	12	7.735	7.724	7.747	7.69	7.69	7.689	7.962	8.014	7.985	1.4168	92.3872	13.6615	3.519	1.4489	86.4996	13.7908	3.4235	1.3315	89.349	13.0079	3.4346	0.0355	96.8947	0.5408
																																				Nutrient data - summary
																																					CNTL		Alt		Community				CNTL		Alt		Community
																																				Time	NH4		NH4		NH4			Time	NO2		NO2		NO2
																																				0	2.1835	0.2538	2.447	0.218397	1.72427	0.188265		0	0.713233	0.0738693	1.42137	0.04197	0.664233
																																				1	2.28452	0.183487	4.66127	0.233816	3.90313	0.379421		1	0.704475	0.0965242	1.40888	0.0529843	0.665317
																																				4	2.36551	0.12711	6.87553	0.282377	6.082	0.578826		4	0.697453	0.115051	1.3964	0.0640416	0.6664
																																				61	2.48685	0.04265	11.4063	0.674217	10.444	0.426962		61	0.686933	0.143118	1.40187	0.07443	0.431067
																																				89	2.45043	0.023175	11.97	0.821781	12.5017	0.22509		89	0.720433	0.128902	1.36067	0.0849976	0.368333
																																				117	2.4103	0	12.2994	0.673513	13.4736	0.347124		117	0.8287	0.00254558	1.39543	0.0691856	0.390267
																																				145	2.69955	0.02055	12.4869	0.574573	14.2633	0.275473		145	0.989733	0.0126249	1.44483	0.0256105	0.367252
																																				210	2.3247	0.334	11.6875	1.4796	7.43028	0.22859		210	0.6761	0.14938	1.3138	0.0946964	0.228273
																																				252	2.571	0.0674	13.4801	0.556931	0.597233	0.195018		252	0.6756	0.0801392	1.37113	0.0601315	0.0776
																																				299	3.9175	0.0519	13.4752	0.734063	0.4649	0.0581722		299	0.707233	0.0720716	1.39457	0.0761278	0.0676667
																																				341	3.71355	0.05825	13.7022	0.413404	0.946833	0.0944123		341	0.861433	0.0594132	1.4296	0.0521042	0.0901333
																																				377	3.5096	0.0646	12.9891	0.675397	1.27093	0.407001		377	0.722767	0.10542	1.4345	0.120297	0.159533
																																				413	3.35395	0.51895	13.4867	0.342676	0.530467	0.0695422		413	0.7131	0.120379	1.39907	0.0495415	0.0364667
[truncated: 30 more columns]

## Sheet: EXP II
				cell count																				FlowCam < 3µm																		FlowCam 3-6µm
				Treat #1						Treat #2						Treat #3								Treat #1						Treat #2						Treat #3						Treat #1						Treat #2
				Control			DOM-Media			Control			DOM-Media			Control			DOM-Media					Control			DOM-Media			Control			DOM-Media			Control			DOM-Media			Control			DOM-Media			Control
		Date	Day	1	2	3	A	I	H	4	5	6	B	E	F	7	8	9	C	G	D	Date	Day	1	2	3	A	I	H	4	5	6	B	E	F	7	8	9	C	G	D	1	2	3	A	I	H	4	5
		2020-09-29	-1																			2020-09-29	-1
		2020-09-30	0	18425	18508	18535	19910	27857.5	2.38563e+06	18150	19167.5	19057.5	20212.5	22357.5	18342.5	19085	18067.5	19470	17462.5	16720	17710	2020-09-30	0
		2020-10-01	1	21203	17683	21340	20707.5	156365	2.57546e+06	23265	20680	21615	23787.5	21532.5	21285	22055	22715	21202.5	20020	21835	21917.5	2020-10-01	1	90	61	48	156	60	0	24	84	12	84	12	287	108	265	493	688	1508	984	112	37	60	48	60	0	84	205
		2020-02-10	2	21505	22852.5	25272.5	18535	18287.5	2.85777e+06	20762.5	21120	21312.5	19717.5	26372.5	18920	19525	21092.5	20322.5	15922.5	16472.5	16775	2020-02-10	2	351	758.5	411	1527.5	1661.5	756	681	576.5	701	272.5	206	396.5	551	425.5	487.5	720.5	1032	837.5	167.5	191.5	153.5	353.5	211.5	200	188.5	353.5
		2020-10-05	5	54478	71335	97845	262460	50490	2277220	76917.5	101998	90447.5	1049785	1053635	1282545	86460	103895	322548	1.08941e+06	811910	992585	2020-10-05	5	612	1456	774	2899	3263	1512	1338	1069	1390	461	400	506	994	586	482	753	556	691	223	346	247	659	363	400	293	502
		2020-10-06	6	135740	241010	251845	684722	130708	2.39434e+06	190218	351368	213702	1.16927e+06	1.12445e+06	1.52518e+06	185928	126005	236445	1216380	943580	928153	2020-10-06	6	1065.6	1255.3	1112.1	2119.6	2562.2	1257.6	3136.5	1231.3	1228.9	561.5	705.7	762.2	1498	799.9	543.2	655.8	672.4	1051.9	303.1	292.6	365.5	570.2	283.2	351.4	439.1	442
		2020-07-10	7	89127.5	313858	308715	456335	152845	1.80364e+06	190245	331870	229102	1.03964e+06	1.13435e+06	1.65118e+06	264852	239085	412968	1.05589e+06	783392	769725	2020-07-10	7	1519.2	1054.6	1450.2	1340.2	1861.4	1003.2	4935	1393.6	1067.8	662	1011.4	1018.4	2002	1013.8	604.4	558.6	788.8	1412.8	383.2	239.2	484	481.4	203.4	302.8	585.2	382
		2020-10-08	8	406120	341303	337123	698060	183232	1853170	170225	370260	179465	1.10371e+06	1300695	1653850	261662	205123	350350	1.18294e+06	1.07808e+06	1124145	2020-10-08	8	2124	787	1901	301	927	664	7333	1610	853	796	1419	1360	2674	1299	686	429	944	1894	490	168	642	363	97	238	780	302
		2020-09-10	9	337975	365558	268373	271123	401748	2.43895e+06	337673	632638	304782	1.19501e+06	1189760	1.83051e+06	413023	209220	283168	1188770	980980	1.03175e+06	2020-09-10	9	1886.5	1327	1906	400.5	1513	1634	7691.5	2786	2765	894.5	3472.5	6690.5	2331.5	1698	821.5	567	1079.5	1243	453	280	604	242.5	268.5	377	1239	472
		2020-10-12	12	536938	470278	372020	642538	321420	1141910	346528	530722	446298	1.17213e+06	1516735	1661275	404992	340230	232375	708345	1.16916e+06	1.12395e+06	2020-10-12	12	1649	1867	1911	500	2099	2604	8050	3962	4677	993	5526	12021	1989	2097	957	705	1215	592	416	392	566	122	440	516	1698	642
		10/26/2020	26	355328	345923	36437.5	47795	261938	149793	52140	85442.5	375568	173443	106398	212933	50847.5	249178	33935	92290	124795	138380	2020-10-26	26	1441	865	2344	4407	1606	1192	1797	1037	4154	3788	1911	7625	828	2851	728	1025	2456	1586	530	327	694	5841	1330	1033	430	585
		2020-11-09	40	315975	366658	296642	654308	57887.5	46062.5	171132	218075	269362	424242	310998	305002	251598	92977.5	155760	201520	419348	570652	2020-11-09	40	853	2633	804	6078	1449	1727	552	288	1362	3733	1286	1551	636	1178	456	1071	5175	4165	625	1382	252	2512	2013	2159	504	192
		2020-12-07	68	146520	186863	183590	75130	204738	234823	203858	206085	117453	147235	143055	411923	118580	102355	226050	497173	555252	284350	2020-12-07	68	2444	2225	1565	3061	5375	8081	518	771	1007	4195	749	2499	516	837	779	1183	7524	5537	824	950	417	2429	2749	4325	217	325
		2021-01-18	110	221128	254430	199540	719648	558112	474100	134475	219258	141295	701608	284763	408678	161343	346225	174240	587702	803330	1.41952e+06	2021-01-18	110	146	349	90	717	512	1810	246	215	65	0	103	1384	179	109	117	346	1911	1963	124	214	34	143	71	249	43	9.79
		2021-03-15	166	145915	102658	71610	408650	562155	430458	151828	177622	185322	285450	194178	355410	181143	339955	230423	312758	276073	712278	2021-03-15	166
		2021-06-14	257																			2021-06-14	257
		2021-09-13	348																			2021-09-13	348
[truncated: 142 more columns]

## Sheet: readme
Units:
DOC, mmol m-3
NO2, NO3, NH4, PO4, mmol m-3
cell count , cells/mL
FlowCam, cells/mL
